# Supplementary material for: The microbiota of pregnant women with SARS-CoV-2 and their infants
Source: Microbiome. 2023 Jun 26;11:141. doi: 10.1186/s40168-023-01577-z (PMC10291758; doi:10.1186/s40168-023-01577-z)
Supplement: Supplementary file 2 — Additional file 1. Supplementary figures (Figures S1 to S4) and tables (Tables S1 to S7). [file 40168_2023_1577_MOESM1_ESM.zip]

Archive with 2 entries (2 files):
- 40168_2023_1577_MOESM1_ESM_AMC.docx
- __MACOSX/._40168_2023_1577_MOESM1_ESM_AMC.docx
